# Supplementary material for: Bullying Victimization Moderates the Association between Social Skills and Self-Esteem among Adolescents: A Cross-Sectional Study in International Schools
Source: Children (Basel). 2022 Oct 22;9(11):1606. doi: 10.3390/children9111606 (PMC9688646; doi:10.3390/children9111606)
Supplement: Supplementary file 1 [file children-09-01606-s001.zip]

Archive with 1 entries (1 files):
- children-1917231-supplementary.pdf
